# Supplementary material for: Quantitative Assessment of Grapevine Wood Colonization by the Dieback Fungus Eutypa lata
Source: J Fungi (Basel). 2017 May 6;3(2):21. doi: 10.3390/jof3020021 (PMC5715921; doi:10.3390/jof3020021)
Supplement: Supplementary file 1 [file jof-03-00021-s001.zip]

Archive with 2 entries (2 files):
- Analysis_and_Figures_for_Manuscript.zip
- Moisy_et_al__Supplementary_figures.docx
